# Supplementary material for: Phylogeny and Integrative Taxonomy of the Genera Gymnaetoides and Pseudotachycines (Orthoptera: Rhaphidophoridae)
Source: Insects. 2022 Jul 14;13(7):628. doi: 10.3390/insects13070628 (PMC9322046; doi:10.3390/insects13070628)
Supplement: Supplementary file 1 [file insects-13-00628-s001.zip]

Archive with 1 entries (1 files):
- insects-1799986-supplementary.xlsx
