# Supplementary material for: Phylogeny and Integrative Taxonomy of the Genera Gymnaetoides and Pseudotachycines (Orthoptera: Rhaphidophoridae)
Source: Insects. 2022 Jul 14;13(7):628. doi: 10.3390/insects13070628 (PMC9322046; doi:10.3390/insects13070628)
Supplement: Supplementary file 1 [file insects-13-00628-s001.zip › insects-1799986-supplementary.xlsx]

## Sheet: Sheet1
Table S1. Information on the specimens included in this study and related GenBank accession numbers.
Genera	Species	Code	Collection localities	GenBank accession No.
				COI	12S rRNA	16S rRNA	18S rRNA	28S rRNA
Ingroups
Gymnaetoides	G. testaceus	GY115ZJ	Zhejiang, Linan, Tianmu Mountain	ON129827	ON146659	ON146769	ON146715	ON146603
		GY117ZJ	Zhejiang, Kaihua, Gutian Mountain	ON129828	ON146660	ON146770	ON146716	ON146604
	G. huangshanensis	GY879AH	Anhui, Huang Mountain, Tangkou	ON129833	ON146665	ON146775	ON146721	ON146609
		GY880AH	Anhui, Huang Mountain, Tangkou	ON129834	ON146666	ON146776	ON146722	ON146610
	G. deformus	PT127ZJ	Zhejiang, Linan, Tianmu Mountain	ON129846	ON146678	ON146788	ON146734	ON146622
		PT128ZJ	Zhejiang, Kaihua, Gutian Mountain	ON129847	ON146679	ON146789	ON146735	ON146623
		PT738AH	Anhui, Huang Mountain, Tangkou	ON129852	ON146684	ON146794	ON146740	ON146628
		PT739AH	Anhui, Huang Mountain, Tangkou	ON129853	ON146685	ON146795	ON146741	ON146629
		PT741ZJ	Zhejiang, Linan, Qingliangfeng	ON129854	ON146686	ON146796	ON146742	ON146630
	G. yueyangensis	PT120JX	Jiangxi, Lu Mountain, Guling	ON129841	ON146673	ON146783	ON146729	ON146617
		PT121JX	Jiangxi, Lu Mountain, Guling	ON129842	ON146674	ON146784	ON146730	ON146618
		PT821JX	Jiangxi, Lu Mountain, Guling	ON129861	ON146693	ON146803	ON146747	ON146637
	G. petalus	GY112AH	Anhui, Chizhou City, Shitai County, Gongxi Village, Du hamlet, Penglaixian Cave	ON129824	ON146656	ON146766	ON146712	ON146600
	G. yangmingensis	GY733HN	Hunan, Shuangpai, Yangmingshan	ON129830	ON146662	ON146772	ON146718	ON146606
		GY734HN	Hunan, Shuangpai, Yangmingshan	ON129831	ON146663	ON146773	ON146719	ON146607
	G. lushanensis	GY113JX	Jiangxi, Lu Mountain, Guling	ON129825	ON146657	ON146767	ON146713	ON146601
		GY114JX	Jiangxi, Lu Mountain, Guling	ON129826	ON146658	ON146768	ON146714	ON146602
Pseudotachycines	P. volutus	PT108ZJ	Zhejiang, Linan, Tianmu Mountain	ON129835	ON146667	ON146777	ON146723	ON146611
		PT109ZJ	Zhejiang, Linan, Tianmu Mountain	ON129836	ON146668	ON146778	ON146724	ON146612
	P. procerus	PT822AH	Anhui, Yuexi, Yaoluoping	ON129862	ON146694	ON146804	ON146748	ON146638
		PT823AH	Anhui, Yuexi, Yaoluoping	ON129863	ON146695	ON146805	ON146749	ON146639
	P. procerus guizhouensis	PT110GZ	Guizhou, Suiyang, Kuankuoshui	ON129837	ON146669	ON146779	ON146725	ON146613
		PT111GZ	Guizhou, Daozhen, Dashahe	ON129838	ON146670	ON146780	ON146726	ON146614
	P. zhengi	PT118JX	Jiangxi, Lu Mountain, Guling	ON129839	ON146671	ON146781	ON146727	ON146615
		PT119JX	Jiangxi, Lu Mountain, Guling	ON129840	ON146672	ON146782	ON146728	ON146616
	P. nephrus	PT742ZJ	Zhejiang, Linan, Qingliangfeng	ON129855	ON146687	ON146797	N/A	ON146631
		PT743ZJ	Zhejiang, Linan, Qingliangfeng	ON129856	ON146688	ON146798	N/A	ON146632
	P. sagittus	PT667YN	Yunnan, Yiliang, Chaotianma	ON129850	ON146682	ON146792	ON146738	ON146626
		PT668YN	Yunnan, Yiliang, Chaotianma	ON129851	ON146683	ON146793	ON146739	ON146627
	P. fengyangshanensis	PT744ZJ	Zhejiang, Longquan, Fengyangshan	ON129857	ON146689	ON146799	ON146743	ON146633
		PT871ZJ	Zhejiang, Longquan, Fengyangshan	ON129875	ON146707	ON146817	ON146761	ON146651
Homotachycines	H. acutilobatus	GY731HB	Hubei, Shennongjia, Huangbaiqian	ON129829	ON146661	ON146771	ON146717	ON146605
		GY828CQ	Chongqing, Wushan, Guanyang	ON129832	ON146664	ON146774	ON146720	ON146608
	H. ovalilobatus	PT746HB	Hubei, Shennongjia, Huangbaiqian	ON129858	ON146690	ON146800	ON146744	ON146634
		PT819HB	Hubei, Baokang, Houping	ON129859	ON146691	ON146801	ON146745	ON146635
		PT820HB	Hubei, Baokang, Houping	ON129860	ON146692	ON146802	ON146746	ON146636
		PT867HB	Hubei, Baokang, Houping	ON129873	ON146705	ON146815	ON146759	ON146649
		PT868HB	Hubei, Shennongjia, Huangbaiqian	ON129874	ON146706	ON146816	ON146760	ON146650
	H. triangulus	PT122HB	Hubei, Shennongjia, Maohu	ON129843	ON146675	ON146785	ON146731	ON146619
		PT123HB	Hubei, Shennongjia, Chaoshuihe	ON129844	ON146676	ON146786	ON146732	ON146620
	H. quadratus	PT124HB	Hubei, Shennongjia, Banbiyan	ON129845	ON146677	ON146787	ON146733	ON146621
		PT872HB	Hubei, Shennongjia, Banbiyan	ON129876	ON146708	N/A	ON146762	ON146652
	H. baokangensis	PT824HB	Hubei, Baokang, Houping	ON129864	ON146696	ON146806	ON146750	ON146640
	H. fusus	PT663SX	Shaanxi, Yang County, Huayang	ON129849	ON146681	ON146791	ON146737	ON146625
		PT826HN	Henan, Luoyang, Longyuwan	ON129865	ON146697	ON146807	ON146751	ON146641
		PT827HN	Henan, Luoyang, Longyuwan	ON129866	ON146698	ON146808	ON146752	ON146642
	H. concavus	PT830HN	Henan, Luoyang, Longyuwan	ON129867	ON146699	ON146809	ON146753	ON146643
		PT831HN	Henan, Luoyang, Longyuwan	ON129868	ON146700	ON146810	ON146754	ON146644
		PT832SX	Shaanxi, Liuba, Zhangliangmiao	ON129869	ON146701	ON146811	ON146755	ON146645
		PT833SX	Shaanxi, Mian County, Miaoping	ON129870	ON146702	ON146812	ON146756	ON146646
		PT836SX	Shaanxi, Feng County, Hekou	ON129872	ON146704	ON146814	ON146758	ON146648
	H. qinlingensis	PT662SX	Shaanxi, Yang County, Huayang	ON129848	ON146680	ON146790	ON146736	ON146624
		PT835SX	Shaanxi, Lueyang, Wulongdong	ON129871	ON146703	ON146813	ON146757	ON146647
Outgroups
Tachycines	T. trilobatus	TT140GZ	Guizhou, Chishui, Hushi	ON129877	ON146709	ON146818	ON146763	ON146653
	T. meditationis	TT150ZJ	Zhejiang, Linan, Tianmu Mountain	ON129878	ON146710	ON146819	ON146764	ON146654
Diestrammena	D. fengyangshanica	DD199ZJ	Zhejiang, Longquan, Fengyangshan	ON129823	ON146711	ON146820	ON146765	ON146655
